# Supplementary material for: Data in support of peptidomic analysis of spermatozoa during epididymal maturation
Source: Data Brief. 2014 Nov 6;1:79–84. doi: 10.1016/j.dib.2014.10.003 (PMC4459559; doi:10.1016/j.dib.2014.10.003)
Supplement: Supplementary file 1 — Supplementary data [file mmc1.zip]

Archive with 2 entries (2 files):
- Table 1.docx
- Table 2.xlsx
